# Supplementary material for: Associations of Neutrophil-to-Lymphocyte Ratio with Cerebral Small Vessel Disease and Functional Outcome in Acute Ischaemic Stroke Patients
Source: Life (Basel). 2026 Feb 15;16(2):337. doi: 10.3390/life16020337 (PMC12941587; doi:10.3390/life16020337)
Supplement: Supplementary file 1 [file life-16-00337-s001.zip]

Archive with 1 entries (1 files):
- life-4129999-supplementary.pdf
